# Supplementary material for: Suicide after a Diagnosis of Cancer: Follow-Up of 1.4 Million Individuals, 2009–2019
Source: Cancers (Basel). 2023 Aug 29;15(17):4315. doi: 10.3390/cancers15174315 (PMC10486959; doi:10.3390/cancers15174315)
Supplement: Supplementary file 1 [file cancers-15-04315-s001.zip]

Archive with 1 entries (1 files):
- cancers-2557713-supplementary.pdf
